# Supplementary material for: Crosstalk between Cancer Cells and Fibroblasts for the Production of Monocyte Chemoattractant Protein-1 in the Murine 4T1 Breast Cancer
Source: Curr Issues Mol Biol. 2021 Oct 22;43(3):1726–40. doi: 10.3390/cimb43030122 (PMC8928936; doi:10.3390/cimb43030122)
Supplement: Supplementary file 1 [file cimb-43-00122-s001.zip]

Archive with 1 entries (1 files):
- cimb-1323670-supplementary.pdf
